# Supplementary material for: A FRET Approach to Detect Paraoxon among Organophosphate Pesticides Using a Fluorescent Biosensor
Source: Sensors (Basel). 2022 Jan 12;22(2):561. doi: 10.3390/s22020561 (PMC8778994; doi:10.3390/s22020561)
Supplement: Supplementary file 1 [file sensors-22-00561-s001.zip]

Archive with 1 entries (1 files):
- sensors-1523694-supplementary.pdf
